# Supplementary material for: Earthquake Impact on Active Margins: Tracing Surficial Remobilization and Seismic Strengthening in a Slope Sedimentary Sequence
Source: Geophys Res Lett. 2019 Jun 12;46(11):6015–23. doi: 10.1029/2019GL082350 (PMC6686709; doi:10.1029/2019GL082350)
Supplement: Supplementary file 2 — Data Set S1 [file GRL-46-6015-s002.xlsx]

## Sheet: Radiodensity
Depth (cm)	radiodensity (HU)
0	304.028
0.03	343.587
0.06	358.699
0.09	364.047
0.12	365.981
0.15	365.376
0.18	365.066
0.21	365.496
0.24	367.192
0.27	367.913
0.3	368.43
0.33	368.837
0.36	370.467
0.39	372.211
0.42	373.65
0.45	374.109
0.48	374.637
0.51	374.906
0.54	375.108
0.57	375.364
0.6	375.594
0.63	375.582
0.66	375.674
0.69	376.05
0.72	375.742
0.75	375.437
0.78	375.106
0.81	374.651
0.84	374.356
0.87	373.524
0.9	373.485
0.93	373.602
0.96	373.504
0.99	373.48
1.02	373.389
1.05	373.678
1.08	374.495
1.11	375.597
1.14	376.579
1.17	377.196
1.2	378.099
1.23	377.939
1.26	377.032
1.29	375.368
1.32	375.367
1.35	375.03
1.38	375.685
1.41	376.008
1.44	376.667
1.47	378.099
1.5	379.723
1.53	380.574
1.56	381.059
1.59	382.038
1.62	382.607
1.65	383.141
1.68	383.747
1.71	384.434
1.74	385.16
1.77	385.859
1.8	386.137
1.83	387.279
1.86	388.312
1.89	389.336
1.92	390.323
1.95	391.009
1.98	391.031
2.01	391.029
2.04	390.722
2.07	390.903
2.1	390.645
2.13	390.617
2.16	391.159
2.19	392.679
2.22	394.565
2.25	396.686
2.28	397.768
2.31	397.226
2.34	394.78
2.37	393.421
2.4	392.963
2.43	393.925
2.46	394.929
2.49	395.705
2.52	395.126
2.55	394.346
2.58	392.464
2.61	391.188
2.64	390.372
2.67	389.767
2.7	389.455
2.73	390.209
2.76	390.361
2.79	389.93
2.82	390.638
2.85	395.215
2.88	404.394
2.91	410.691
2.94	410.522
2.97	402.216
3	393.717
3.03	390.021
3.06	388.145
3.09	387.632
3.12	387.167
3.15	386.656
3.18	386.376
3.21	386.224
3.24	385.774
3.27	384.309
3.3	382.737
3.33	382.872
3.36	382.069
3.39	382.377
3.42	382.455
3.45	383.307
3.48	383.086
3.51	382.566
3.54	382.055
3.57	382.61
3.6	383.496
3.63	383.151
3.66	382.032
3.69	381.395
3.72	381.936
3.75	382.32
3.78	382.105
3.81	382.324
3.84	383.568
3.87	383.96
3.9	383.503
3.93	382.913
3.96	382.447
3.99	381.184
4.02	381.09
4.05	380.936
4.08	381.682
4.11	382.443
4.14	383.57
4.17	384.46
4.2	385.723
4.23	386.01
4.26	385.806
4.29	385.573
4.32	386.157
4.35	387.068
4.38	387.741
4.41	387.687
4.44	387.941
4.47	387.683
4.5	385.656
4.53	383.254
4.56	381.198
4.59	380.163
4.62	380.398
4.65	380.968
4.68	382.316
4.71	383.261
4.74	384.393
4.77	384.759
4.8	384.698
4.83	383.612
4.86	383.301
4.89	384.601
4.92	385.768
4.95	387.125
4.98	389.048
5.01	389.322
5.04	388.657
5.07	387.749
5.1	387.222
5.13	386.469
5.16	385.673
5.19	385.194
5.22	385.883
5.25	386.05
5.28	386.016
5.31	386.252
5.34	387.461
5.37	387.848
5.4	387.57
5.43	388.184
5.46	389.17
5.49	390.141
5.52	392.262
5.55	393.798
5.58	393.906
5.61	392.234
5.64	391.422
5.67	391.548
5.7	391.897
5.73	391.694
5.76	391.628
5.79	390.968
5.82	389.862
5.85	388.747
5.88	389.017
5.91	389.069
5.94	389.618
5.97	389.842
6	389.434
6.03	389.186
6.06	388.721
6.09	388.074
6.12	389.097
6.15	390.716
6.18	391.203
6.21	390.188
6.24	388.518
6.27	386.241
6.3	384.53
6.33	383.023
6.36	382.266
6.39	381.306
6.42	380.527
6.45	379.681
6.48	377.708
6.51	375.914
6.54	374.264
6.57	373.518
6.6	373.202
6.63	373.943
6.66	374.747
6.69	375.435
6.72	375.373
6.75	375.732
6.78	375.274
6.81	374.813
6.84	373.453
6.87	373.241
6.9	372.099
6.93	371.985
6.96	371.39
6.99	372.381
7.02	373.904
7.05	375.741
7.08	376.986
7.11	377.875
7.14	376.926
7.17	376.193
7.2	377.331
7.23	380.198
7.26	382.001
7.29	382.983
7.32	382.693
7.35	382.109
7.38	381.574
7.41	381.605
7.44	381.249
7.47	380.648
7.5	379.193
7.53	377.481
7.56	376.166
7.59	376.651
7.62	376.906
7.65	377.217
7.68	377.023
7.71	377.012
7.74	377.482
7.77	378.187
7.8	378.265
7.83	377.758
7.86	376.641
7.89	375.481
7.92	374.284
7.95	371.621
7.98	369.1
8.01	367.452
8.04	367.509
8.07	368.609
8.1	370.872
8.13	372.96
8.16	374.315
8.19	375.216
8.22	376.206
8.25	376.522
8.28	377.084
8.31	377.621
8.34	378.455
8.37	378.974
8.4	378.265
8.43	377.692
8.46	377.816
8.49	377.574
8.52	377.668
8.55	377.568
8.58	377.755
8.61	378.296
8.64	378.05
8.67	378.567
8.7	379.65
8.73	381.143
8.76	382.96
8.79	383.621
8.82	383.119
8.85	381.55
8.88	380.845
8.91	380.594
8.94	380.682
8.97	381.265
9	382.626
9.03	382.97
9.06	382.925
9.09	381.919
9.12	381.459
9.15	380.44
9.18	379.408
9.21	377.548
9.24	376.046
9.27	374.849
9.3	373.929
9.33	372.983
9.36	372.324
9.39	371.702
9.42	371.112
9.45	370.749
9.48	371.468
9.51	372.442
9.54	374.078
9.57	375.542
9.6	377.547
9.63	380.109
9.66	381.755
9.69	382.517
9.72	383.179
9.75	383.475
9.78	384.019
9.81	384.417
9.84	384.824
9.87	385.631
9.9	387.332
9.93	388.948
9.96	391.118
9.99	391.995
10.02	392.222
10.05	392.359
10.08	393.951
10.11	395.176
10.14	395.728
10.17	396.132
10.2	396.413
10.23	396.303
10.26	395.932
10.29	395.246
10.32	392.736
10.35	388.485
10.38	384.087
10.41	380.913
10.44	379.601
10.47	381.226
10.5	384.506
10.53	389.033
10.56	392.135
10.59	393.378
10.62	391.988
10.65	389.528
10.68	386.971
10.71	387.312
10.74	388.809
10.77	390.729
10.8	392.194
10.83	394.298
10.86	396.343
10.89	398.717
10.92	400.485
10.95	402.496
10.98	403.252
11.01	404.193
11.04	405.211
11.07	407.041
11.1	408.07
11.13	409.762
11.16	411.054
11.19	412.418
11.22	413.42
11.25	414.111
11.28	413.878
11.31	413.388
11.34	412.272
11.37	410.715
11.4	408.764
11.43	406.978
11.46	405.341
11.49	404.862
11.52	405.048
11.55	406.515
11.58	408.461
11.61	411.24
11.64	414.259
11.67	417.21
11.7	419.266
11.73	419.941
11.76	420.31
11.79	421.781
11.82	423.632
11.85	425.2
11.88	426.144
11.91	425.604
11.94	423.48
11.97	420.192
12	417.794
12.03	416.029
12.06	414.27
12.09	413.788
12.12	414.031
12.15	414.962
12.18	415.722
12.21	416.871
12.24	417.451
12.27	418.311
12.3	419.417
12.33	420.684
12.36	421.509
12.39	420.613
12.42	419.942
12.45	418.333
12.48	416.916
12.51	416.018
12.54	414.768
12.57	413.118
12.6	412.068
12.63	410.931
12.66	410.781
12.69	410.897
12.72	411.913
12.75	413.062
12.78	413.782
12.81	413.566
12.84	411.855
12.87	411.338
12.9	412.173
12.93	413.257
12.96	414.108
12.99	415.006
13.02	415.321
13.05	414.666
13.08	413.725
13.11	413.71
13.14	413.631
13.17	413.977
13.2	413.895
13.23	414.235
13.26	415.004
13.29	416.674
13.32	417.524
13.35	417.237
13.38	415.031
13.41	414.69
13.44	414.784
13.47	414.797
13.5	414.718
13.53	413.953
13.56	412.712
13.59	411.82
13.62	410.919
13.65	410.415
13.68	409.822
13.71	409.494
13.74	410.029
13.77	412.583
13.8	416.498
13.83	418.433
13.86	420.177
13.89	421.764
13.92	422.307
13.95	421.313
13.98	420.474
14.01	418.123
14.04	415.36
14.07	413.179
14.1	411.997
14.13	410.866
14.16	409.541
14.19	407.987
14.22	406.014
14.25	403.699
14.28	401.55
14.31	399.482
14.34	399.483
14.37	399.497
14.4	399.306
14.43	398.44
14.46	399.455
14.49	400.495
14.52	401.92
14.55	402.374
14.58	402.538
14.61	402.039
14.64	401.344
14.67	399.224
14.7	396.68
14.73	395.069
14.76	395.602
14.79	397.417
14.82	398.827
14.85	399.608
14.88	400.295
14.91	397.51
14.94	385.313
14.97	363.457
15	328.211
15.03	280.681
15.06	212.822
15.09	146.398

## Sheet: Grainsize
Depth (cm)	% CLAY:	% V FINE SILT:	% FINE SILT:	% MEDIUM SILT:	% COARSE SILT:	% V COARSE SILT:	% V FINE SAND:	% FINE SAND:	% MEDIUM SAND:	% COARSE SAND:	d(0.500)
0.5	4.64033	12.2248	27.5071	50.0379	75.0045	92.8548	98.871	99.6714	100	100	15.611
1.5	4.72538	12.3899	27.5753	49.7405	74.3721	92.3413	98.6875	99.8229	100	100	15.743
2.5	4.56442	12.0385	27.1259	49.5091	73.7324	91.1652	98.9031	100	100	100	15.844
3.5	4.59039	12.0928	27.0451	48.9929	73.1575	90.7549	97.3416	98.298	99.1798	99.9997	16.084
4.5	4.67256	12.1667	26.9641	48.7295	73.1381	91.4084	98.2661	99.687	100	100	16.207
5.5	4.47327	11.7953	26.3719	47.7661	71.6469	89.6649	96.6772	98.0146	99.6538	100	16.68
6.5	4.42535	11.5611	25.8186	46.8235	70.7639	89.4598	96.8013	98.0301	99.6102	100	17.16
7.5	4.71685	12.3049	27.0913	48.4501	72.4631	90.9114	97.7661	98.6887	99.8613	100	16.354
8.5	4.5127	11.8607	26.4177	47.4312	70.704	89.1308	96.8088	98.2761	99.8239	100	16.88
9.5	4.67834	12.1947	26.8069	47.7472	71.1485	90.197	97.8338	99.4201	100	100	16.725
10.5	4.73182	12.4212	27.5861	49.5333	73.9507	92.4086	98.6838	99.9287	100	100	15.838
11.5	4.88156	12.9553	28.6821	50.9505	74.886	91.9716	97.6258	98.3359	99.8373	100	15.205
12.5	4.9559	13.0782	28.7892	51.0522	75.3128	93.1097	99.1494	99.873	100	100	15.162
13.5	4.92777	12.9777	28.5013	50.4475	74.4982	92.8683	99.4469	99.8882	100	100	15.425
14.5	4.81496	12.572	27.3865	48.3885	71.574	89.5438	97.0223	98.5295	99.831	100	16.404

## Sheet: Undrained Shear Strength
Depth (cm)	Undrained Shear Strength (kPa)
1	0.801964
2	0.955459
3	0.962741
4	1.08803
5	1.15379
6	1.58183
7	2.88387
8	2.79848
9	7.76851
10	3.81316
11	6.24181
12	4.99665
13	6.1699
14	9.06002

## Sheet: Radionuclides
Depth (cm)	Pb-210-Ra-226	2s Err(Bq/kg)	Cs-137	2s Err(Bq/kg)	Age (a)	Age (CE)
0.5	955.69	47.7515	3.172	0.85644	0	2016
1.5	873.13	57.6963	3.049	0.70127	2.90151	2013.1
2.5	549.95	31.7628	3.132	0.783	17.7466	1998.25
3.5	524.5	27.0408	2.659	1.01042	19.2683	1996.73
4.5	452.04	25.2673			24.0429	1991.96
5.5	409.91	52.6298	0.6328	0.82264	27.1847	1988.82
6.5	242.91	18.4902	1.224	1.5912	43.9884	1972.01
7.5	437.3	35.4195	2.397	0.62322	25.1075	1990.89
8.5	278.69	16.1941	1.717	1.56247	39.5756	1976.42
9.5	65.77	16.6124	0.118	0.8496	85.9468	1930.05
10.5	42.62	6.09417			99.8793	1916.12
11.5	29.5	7.38478			111.695	1904.3
12.5	44.58	6.41907	0.4464	1.24992	98.4354	1917.56
13.5	13.02	9.26792	0.502	0.9036	137.962	1878.04
14.5	0.07	7.16544			305.783	1710.22
